# Supplementary material for: Neurons in inferior temporal cortex are sensitive to motion trajectory during degraded object recognition
Source: Cereb Cortex Commun. 2022 Aug 18;3(3):tgac034. doi: 10.1093/texcom/tgac034 (PMC9499820; doi:10.1093/texcom/tgac034)
Supplement: SupplementalFigure1_tgac034 [file supplementalfigure1_tgac034.zip]

Archive with 1 entries (1 files):
- SupplementalFigure1_tgac034.eps
